# Supplementary material for: Differential TET1/2/3 Protein Expression in Circulating Leukocytes of Statin-Treated Patients with HFrEF
Source: Curr Issues Mol Biol. 2026 Apr 30;48(5):467. doi: 10.3390/cimb48050467 (PMC13204469; doi:10.3390/cimb48050467)
Supplement: Supplementary file 1 [file cimb-48-00467-s001.zip]

Archive with 1 entries (1 files):
- cimb-4211589-supplementary.pdf
